# Supplementary material for: Elongation factor 2 in cancer: a promising therapeutic target in protein translation
Source: Cell Mol Biol Lett. 2024 Dec 20;29:156. doi: 10.1186/s11658-024-00674-7 (PMC11660736; doi:10.1186/s11658-024-00674-7)
Supplement: Supplementary file 1 — Supplementary Material 1. [file 11658_2024_674_MOESM1_ESM.xlsx]

## Sheet: modification
Table1. The protein modification sites of eEF2
Modification	position	Sample	Fold change (Log2 Ratio)	P value	Reference(PMID)
Phosphorylation	Ser23	NCI-H2228	0.187	0.035	23898821
	Ser23	Jurkat	0.868	0.005	28606917
	Ser48	HCT 116	3.113	0.003	30061712
	Ser48	HL-60	-0.026	0.003	25003641
	Thr48	HeLa	-0.968	0.01	26462736
	Thr48	HeLa	0.421	0.001	27134283
	Thr57	HCT 116	-4.64	0.022	30061712
	Thr57	HaCaT	1.117	0.023	25056879
	Thr57	breast cancer	-1.248	0.025	28102081
	Thr57	Jurkat	-0.757	0.03	28606917
	Thr57	HeLa	-1.494	0.033	23828894
	Thr57	muscle	-0.066	0.036	26437602
	Thr57	HeLa	2.742	0.02	30157440
	Thr57	A-204	-0.895	0.017	28842319
	Thr57	MDA-MB-231	1.151	0.016	29435015
	Thr57	GTL-16	-0.396	0.016	21936566
	Thr57	Hep-G2	1.596	0.009	26091039
	Thr57	breast cancer	-0.642	0.007	24719451
	Thr57	MDA-MB-231	1.374	0.005	26783066
	Thr57	SK-N-BE(2)	-1.581	0.004	30177828
	Thr57	HeLa	2.511	0.002	30890742
	Thr57	BOEC	1.465	0.001	24501219
	Thr59	HeLa	-0.23	0.025	27134283
	Thr59	muscle	-0.066	0.036	26437602
	Thr59	HeLa	2.514	0.036	30157440
	Thr59	BOEC	-0.66	0.037	24501219
	Thr59	breast cancer	-0.634	0.015	24719451
	Thr59	HeLa	-0.968	0.01	26462736
	Thr59	HCT 116	-4.237	0.006	30061712
	Thr59	HeLa	2.511	0.002	30890742
	Thr59	Rhabdomyosarcoma	0.138	0.001	30146332
	Ser276	GTL-16	-0.372	0.003	21936566
	Thr278	GTL-16	-0.442	0.008	21936566
	Ser279	GTL-16	-0.476	0.021	21936566
	Ser279	A-431	0.411	0.007	28176443
	Thr435	Jurkat	-0.329	0.004	24850871
	Thr435	HaCaT	0.708	0.003	25056879
	Thr435	U2OS	-0.188	0.002	26572502
	Tyr443	HeLa	1.653	0.005	28674419
	Tyr443	J.gamma1	-0.592	0.001	28644030
	Ser500	breast cancer	0.034	0.001	24719451
	Ser502	HCT 116	-0.745	0.022	30061712
	Ser502	Jurkat E6.1	-0.568	0.023	28634120
	Ser502	hTERT-RPE1	-0.759	0.017	29148753
	Ser502	HeLa	0.137	0.015	27134283
	Ser502	HeLa	0.982	0.012	28674419
	Ser502	HCT 116	5.368	0.001	30061712
	Ser502	breast cancer	1.437	0.001	24719451
	Ser502	breast cancer	-2.272	0.001	27251275
	Ser587	HeLa	-0.062	0.004	29214152
	Ser595	HeLa	0.372	0.022	27134283
	Ser595	A-489	-0.998	0.004	27422710
SUMOylation	Lys32	HeLa	1.986	0.016	28112733
	Lys42	HeLa	3.475	0.001	28112733
	Lys61	U2OS	3.352	0.001	28112733
	Lys90	HeLa	2.621	0.005	28112733
	Lys239	HEK293	0.083	0.031	29942033
	Lys308	HeLa	2.171	0.015	28112733
	Lys333	U2OS	2.691	0.022	28112733
	Lys386	U2OS	1.585	0.022	28112733
	Lys498	HeLa	2.351	0.006	28112733
	Lys512	U2OS	4.008	0.001	28112733
	Lys571	HeLa	4.129	0.001	28112733
	Lys572	U2OS	5.122	0.003	28112733
	Lys594	U2OS	2.236	0.005	28112733
	Lys619	U2OS	2.548	0.003	28112733
	Lys638	HeLa	1.841	0.012	28112733
	Lys648	HeLa	2.425	0.003	28112733
Ubiquitylation	Lys152	HCT 116	-0.138	0.03	27667366
	Lys239	HeLa	0.643	0.037	27667366
	Lys259	HCT 116	-0.551	0.001	27667366
	Lys283	HCT 116	-1.579	0.002	27667366
	Lys318	HCT 116	0.325	0.006	27667366
	Lys322	HCT 116	-0.243	0.026	27667366
	Lys572	HEK293	-0.048	0.021	30429481
	Lys594	HCT 116	-0.337	0.002	27667366
	Lys605	HCT 116	0.378	0.002	27667366
	Lys629	HCT 116	-0.197	0.027	27667366
Methylation	Lys594	SK-HEP-1	-1.244	0.038	26819315
